# Supplementary material for: Tethered TGF-β1 in a Hyaluronic Acid-Based Bioink for Bioprinting Cartilaginous Tissues
Source: Int J Mol Sci. 2022 Jan 15;23(2):924. doi: 10.3390/ijms23020924 (PMC8781121; doi:10.3390/ijms23020924)
Supplement: Supplementary file 1 [file ijms-23-00924-s001.zip]

Archive with 1 entries (1 files):
- ijms-1546658-supplementary final.pdf
